# Supplementary material for: Forced Mineral Carbonation of MgO Nanoparticles Synthesized by Aerosol Methods at Room Temperature
Source: Nanomaterials (Basel). 2023 Jan 9;13(2):281. doi: 10.3390/nano13020281 (PMC9862497; doi:10.3390/nano13020281)
Supplement: Supplementary file 1 [file nanomaterials-13-00281-s001.zip]

Archive with 1 entries (1 files):
- nanomaterials-2151751-supplementary.pdf
